# Supplementary material for: High performance Legionella pneumophila source attribution using genomics-based machine learning classification
Source: Appl Environ Microbiol. 2024 Jan 30;90(3):e01292-23. doi: 10.1128/aem.01292-23 (PMC10952463; doi:10.1128/aem.01292-23)
Supplement: Table S1 — WGS data for an international collection of diverse L. pneumophila genomes. [file aem.01292-23-s0002.xlsx]

## Sheet: Sheet1
Supplementary Table 1. WGS data for an international collection of diverse L. pneumophila genomes
Accession	Alternative_ID	YEAR	COUNTRY	REGION	SOURCE	EPI_GROUP	SBT	Reference
ERR1399504	NA	2007	France	Paris	Human	CNOA	1	David, S., et. al., 2017
ERR1399509	NA	2000	France	Paris	Human	CNOA	1	David, S., et. al., 2017
ERR1399510	NA	2000	France	Paris	Human	CNOA	1	David, S., et. al., 2017
ERR1399514	NA	2000	France	Paris	Human	CNOA	1	David, S., et. al., 2017
ERR1399515	NA	2014	France	Near Marseille	Human	CNOA	1	David, S., et. al., 2017
ERR1399517	NA	2000	France	Paris	Human	CNOA	1	David, S., et. al., 2017
ERR1399524	NA	2010	United Kingdom	London	Human	CNOA	1	David, S., et. al., 2017
ERR1399527	NA	2010	United Kingdom	Cambridge-shire	Human	CNOA	1	David, S., et. al., 2017
ERR1399543	NA	2009	France	Near Marseille	Human	CNOA	1	David, S., et. al., 2017
ERR1399564	NA	2000	France	Paris	Human	CNOA	1	David, S., et. al., 2017
ERR1399571	NA	2014	France	Near Marseille	Human	CNOA	1	David, S., Rusniok, C., et. al., 2016
ERR1441923	NA	2008	United Kingdom	East of England	Human	CNOA	1	David, S., Rusniok, C., et. al., 2016
ERR1441930	NA	2012	United Kingdom	London	Human	CNOA	1	David, S., Rusniok, C., et. al., 2016
ERR1441931	NA	2010	United Kingdom	Near London	Human	CNOA	1	David, S., Rusniok, C., et. al., 2016
ERR1441933	NA	2009	United Kingdom	London	Human	CNOA	1	David, S., Rusniok, C., et. al., 2016
ERR332141	NA	1994	Spain	NA	Human	CNOA	1	David, S., Rusniok, C., et. al., 2016
ERR332174	NA	1995	Denmark	NA	Human	CNOA	1	David, S., Rusniok, C., et. al., 2016
ERR332179	NA	1992	Denmark	NA	Human	CNOA	1	David, S., Rusniok, C., et. al., 2016
ERR376626	NA	1998	Switzerland	NA	Human	CNOA	1	David, S., Rusniok, C., et. al., 2016
ERR376628	NA	1989	Switzerland	NA	Human	CNOA	1	David, S., Rusniok, C., et. al., 2016
ERR376667	NA	1999	Italy	NA	Human	CNOA	1	David, S., Rusniok, C., et. al., 2016
ERR376668	NA	1999	Italy	NA	Human	CNOA	1	David, S., Rusniok, C., et. al., 2016
ERR376685	NA	1992	Greece	NA	Human	CNOA	1	David, S., Rusniok, C., et. al., 2016
ERR376692	NA	1995	Greece	NA	Human	CNOA	1	David, S., Rusniok, C., et. al., 2016
ERR376710	NA	1995	Denmark	NA	Human	CNOA	1	David, S., Rusniok, C., et. al., 2016
ERR376723	NA	1999	Italy	NA	Human	CNOA	1	David, S., Rusniok, C., et. al., 2016
ERR376725	NA	1995	Spain	NA	Human	CNOA	1	David, S., Rusniok, C., et. al., 2016
ERR376733	NA	1994	Denmark	NA	Human	CNOA	1	David, S., Rusniok, C., et. al., 2016
ERR376735	NA	1995	Denmark	NA	Human	CNOA	1	David, S., Rusniok, C., et. al., 2016
ERR376738	NA	1992	Denmark	NA	Human	CNOA	1	David, S., Rusniok, C., et. al., 2016
ERR376745	NA	1992	Sweden	NA	Human	CNOA	1	David, S., Rusniok, C., et. al., 2016
ERR376748	NA	1992	Sweden	NA	Human	CNOA	1	David, S., Rusniok, C., et. al., 2016
ERR376757	NA	2005	Germany	NA	Human	CNOA	1	David, S., Rusniok, C., et. al., 2016
ERR440069	NA	2013	Australia	Brisbane, Queensland	Human	CNOA	1	Bartley, PB., et. al., 2016
ERR440071	NA	2013	Australia	Brisbane, Queensland	Human	CNOA	1	Bartley, PB., et. al., 2016
ERR440081	NA	2011	Australia	Brisbane, Queensland	Human	CNOA	1	Bartley, PB., et. al., 2016
ERR440083	NA	2000	Australia	Brisbane, Queensland	Human	CNOA	1	Bartley, PB., et. al., 2016
ERR440089	NA	2013	Australia	Brisbane, Queensland	Human	CNOA	1	Bartley, PB., et. al., 2016
ERR594281	NA	2012	Israel	NA	Human	CNOA	1	Moran-Gilad, J., et. al., 2013
ERR922483	NA	2000	France	NA	Human	CNOA	1	David, S., Rusniok, C., et. al., 2016
ERR922484	NA	2002	France	NA	Human	CNOA	1	David, S., Rusniok, C., et. al., 2016
ERR922487	NA	2004	France	NA	Human	CNOA	1	David, S., Rusniok, C., et. al., 2016
ERR922489	NA	2009	France	NA	Human	CNOA	731	David, S., Rusniok, C., et. al., 2016
ERR922490	NA	2009	France	NA	Human	CNOA	ND	David, S., Rusniok, C., et. al., 2016
ERR922491	NA	2010	France	NA	Human	CNOA	ND	David, S., Rusniok, C., et. al., 2016
ERR922497	NA	1996	Sweden	NA	Human	CNOA	1	David, S., Rusniok, C., et. al., 2016
ERR922498	NA	2000	Sweden	NA	Human	CNOA	1	David, S., Rusniok, C., et. al., 2016
ERR922499	NA	2004	Austria	NA	Human	CNOA	ND	David, S., Rusniok, C., et. al., 2016
ERR922504	NA	2010	France	NA	Human	CNOA	36	David, S., Rusniok, C., et. al., 2016
ERR1399497	NA	2014	France	Near Marseille	Environmental	ENOA	ND	David, S., et. al., 2017
ERR1399500	NA	2001	France	Paris	Environmental (shower room 4622)	ENOA	1	David, S., et. al., 2017
ERR1399502	NA	2001	France	Paris	Environmental (tap room 4622)	ENOA	1	David, S., et. al., 2017
ERR1399507	NA	2014	France	Near Marseille	Environmental	ENOA	1	David, S., et. al., 2017
ERR1399521	NA	2007	France	Paris	Environmental (sink 3)	ENOA	1	David, S., et. al., 2017
ERR1399528	NA	2010	United Kingdom	London	Environmental (sink)	ENOA	1	David, S., et. al., 2017
ERR1399529	NA	2009	France	Near Marseille	Environmental	ENOA	1	David, S., et. al., 2017
ERR1399531	NA	2007	France	Poitiers	Environmental	ENOA	1	David, S., et. al., 2017
ERR1399532	NA	2010	United Kingdom	Cambridge-shire	Environmental	ENOA	1	David, S., et. al., 2017
ERR1399548	NA	2007	United Kingdom	Woking-ham, Berkshire	Environmental (domestic header tank)	ENOA	1	David, S., et. al., 2017
ERR1399563	NA	2007	France	Paris	Environmental (sink 1)	ENOA	1	David, S., et. al., 2017
ERR1399568	NA	2007	France	Poitiers	Environmental	ENOA	1	David, S., et. al., 2017
ERR1441924	NA	2008	United Kingdom	Chelmsford	Environmental (from home of patient from which above isolate, H084800579, was obtained)	ENOA	1	David, S., et. al., 2017
ERR1441927	NA	2013	United Kingdom	Essex	Environmental	ENOA	1	David, S., et. al., 2017
ERR1441929	NA	2012	United Kingdom	London	Environmental	ENOA	1	David, S., et. al., 2017
ERR1441934	NA	2009	United Kingdom	London	Environmental	ENOA	1	David, S., et. al., 2017
ERR376634	NA	1989	Switzerland	NA	Environmental	ENOA	1	David, S., Rusniok, C., et. al., 2016
ERR376635	NA	1989	Switzerland	NA	Environmental	ENOA	1	David, S., Rusniok, C., et. al., 2016
ERR376662	NA	1992	Sweden	NA	Environmental	ENOA	1	David, S., Rusniok, C., et. al., 2016
ERR376669	NA	1999	Italy	NA	Environmental	ENOA	1	David, S., Rusniok, C., et. al., 2016
ERR376671	NA	1999	Italy	NA	Environmental	ENOA	1	David, S., Rusniok, C., et. al., 2016
ERR376683	NA	1994	Spain	NA	Environmental	ENOA	1	David, S., Rusniok, C., et. al., 2016
ERR376687	NA	1989	Greece	NA	Environmental	ENOA	1	David, S., Rusniok, C., et. al., 2016
ERR376739	NA	1993	Denmark	NA	Environmental	ENOA	1	David, S., Rusniok, C., et. al., 2016
ERR440061	NA	2013	Australia	Brisbane, Queensland	Environmental	ENOA	1	Bartley, PB., et. al., 2016
ERR440062	NA	2013	Australia	Brisbane, Queensland	Environmental	ENOA	1	Bartley, PB., et. al., 2016
ERR440063	NA	2013	Australia	Brisbane, Queensland	Environmental	ENOA	1	Bartley, PB., et. al., 2016
ERR440064	NA	2013	Australia	Brisbane, Queensland	Environmental	ENOA	1	Bartley, PB., et. al., 2016
ERR440065	NA	2013	Australia	Brisbane, Queensland	Environmental	ENOA	1	Bartley, PB., et. al., 2016
ERR440066	NA	2013	Australia	Brisbane, Queensland	Environmental	ENOA	1	Bartley, PB., et. al., 2016
ERR440067	NA	2013	Australia	Brisbane, Queensland	Environmental	ENOA	1	Bartley, PB., et. al., 2016
ERR440068	NA	2013	Australia	Brisbane, Queensland	Environmental	ENOA	1	Bartley, PB., et. al., 2016
ERR440070	NA	2013	Australia	Brisbane, Queensland	Environmental	ENOA	1	Bartley, PB., et. al., 2016
ERR440072	NA	2013	Australia	Brisbane, Queensland	Environmental	ENOA	1	Bartley, PB., et. al., 2016
ERR440074	NA	2013	Australia	Brisbane, Queensland	Environmental	ENOA	1	Bartley, PB., et. al., 2016
ERR440075	NA	2013	Australia	Brisbane, Queensland	Environmental	ENOA	1	Bartley, PB., et. al., 2016
ERR440076	NA	2013	Australia	Brisbane, Queensland	Environmental	ENOA	1	Bartley, PB., et. al., 2016
ERR440077	NA	2013	Australia	Brisbane, Queensland	Environmental	ENOA	1	Bartley, PB., et. al., 2016
ERR440078	NA	2013	Australia	Brisbane, Queensland	Environmental	ENOA	1	Bartley, PB., et. al., 2016
ERR440079	NA	2013	Australia	Brisbane, Queensland	Environmental	ENOA	1	Bartley, PB., et. al., 2016
ERR440080	NA	2013	Australia	Brisbane, Queensland	Environmental	ENOA	1	Bartley, PB., et. al., 2016
ERR440082	NA	2013	Australia	Brisbane, Queensland	Environmental	ENOA	1	Bartley, PB., et. al., 2016
ERR440084	NA	2013	Australia	Brisbane, Queensland	Environmental	ENOA	1	Bartley, PB., et. al., 2016
ERR440085	NA	2013	Australia	Brisbane, Queensland	Environmental	ENOA	1	Bartley, PB., et. al., 2016
ERR440086	NA	2013	Australia	Brisbane, Queensland	Environmental	ENOA	1	Bartley, PB., et. al., 2016
ERR440087	NA	2013	Australia	Brisbane, Queensland	Environmental	ENOA	1	Bartley, PB., et. al., 2016
ERR440088	NA	2013	Australia	Brisbane, Queensland	Environmental	ENOA	1	Bartley, PB., et. al., 2016
ERR440090	NA	2013	Australia	Brisbane, Queensland	Environmental	ENOA	1	Bartley, PB., et. al., 2016
ERR440091	NA	2013	Australia	Brisbane, Queensland	Environmental	ENOA	1	Bartley, PB., et. al., 2016
ERR440092	NA	2013	Australia	Brisbane, Queensland	Environmental	ENOA	1	Bartley, PB., et. al., 2016
ERR440093	NA	2013	Australia	Brisbane, Queensland	Environmental	ENOA	1	Bartley, PB., et. al., 2016
ERR440094	NA	2013	Australia	Brisbane, Queensland	Environmental	ENOA	1	Bartley, PB., et. al., 2016
ERR440095	NA	2013	Australia	Brisbane, Queensland	Environmental	ENOA	1	Bartley, PB., et. al., 2016
ERR440096	NA	2013	Australia	Brisbane, Queensland	Environmental	ENOA	1	Bartley, PB., et. al., 2016
ERR440097	NA	2013	Australia	Brisbane, Queensland	Environmental	ENOA	1	Bartley, PB., et. al., 2016
ERR440098	NA	2013	Australia	Brisbane, Queensland	Environmental	ENOA	1	Bartley, PB., et. al., 2016
ERR440099	NA	2013	Australia	Brisbane, Queensland	Environmental	ENOA	1	Bartley, PB., et. al., 2016
ERR440100	NA	2013	Australia	Brisbane, Queensland	Environmental	ENOA	1	Bartley, PB., et. al., 2016
ERR440101	NA	2013	Australia	Brisbane, Queensland	Environmental	ENOA	1	Bartley, PB., et. al., 2016
ERR440102	NA	2013	Australia	Brisbane, Queensland	Environmental	ENOA	1	Bartley, PB., et. al., 2016
ERR440103	NA	2013	Australia	Brisbane, Queensland	Environmental	ENOA	1	Bartley, PB., et. al., 2016
ERR440104	NA	2013	Australia	Brisbane, Queensland	Environmental	ENOA	1	Bartley, PB., et. al., 2016
ERR440106	NA	2013	Australia	Brisbane, Queensland	Environmental	ENOA	1	Bartley, PB., et. al., 2016
ERR593562	NA	2012	Israel	NA	Environmental	ENOA	1	Moran-Gilad, J., et. al., 2015
ERR593565	NA	2013	Israel	NA	Environmental	ENOA	1	Moran-Gilad, J., et. al., 2015
ERR593566	NA	2013	Israel	NA	Environmental	ENOA	1	Moran-Gilad, J., et. al., 2015
ERR593568	NA	2013	Israel	NA	Environmental	ENOA	1	Moran-Gilad, J., et. al., 2015
ERR593570	NA	2012	Israel	NA	Environmental	ENOA	1	Moran-Gilad, J., et. al., 2015
ERR593571	NA	2013	Israel	NA	Environmental	ENOA	1	Moran-Gilad, J., et. al., 2015
ERR593572	NA	2013	Israel	NA	Environmental	ENOA	1	Moran-Gilad, J., et. al., 2015
ERR593573	NA	2013	Israel	NA	Environmental	ENOA	1	Moran-Gilad, J., et. al., 2015
ERR593574	NA	2013	Israel	NA	Environmental	ENOA	1	Moran-Gilad, J., et. al., 2015
ERR593575	NA	2013	Israel	NA	Environmental	ENOA	1	Moran-Gilad, J., et. al., 2015
ERR632205	NA	2013	Israel	NA	Environmental	ENOA	1	Moran-Gilad, J., et. al., 2015
ERR922485	NA	2003	France	NA	Environmental	ENOA	1	David, S., Rusniok, C., et. al., 2016
ERR922486	NA	2003	France	NA	Environmental	ENOA	1	David, S., Rusniok, C., et. al., 2016
ERR922488	NA	2007	France	NA	Environmental	ENOA	1	David, S., Rusniok, C., et. al., 2016
ERR922492	NA	2010	France	NA	Environmental	ENOA	1	David, S., Rusniok, C., et. al., 2016
ERR922493	NA	2010	France	NA	Environmental	ENOA	1	David, S., Rusniok, C., et. al., 2016
ERR922494	NA	2011	France	NA	Environmental	ENOA	1	David, S., Rusniok, C., et. al., 2016
ERR922495	NA	2009	Morocco	NA	Environmental	ENOA	1	David, S., Rusniok, C., et. al., 2016
ERR922496	NA	2011	France	NA	Environmental	ENOA	1	David, S., Rusniok, C., et. al., 2016
ERR922500	NA	1986	Japan	NA	Environmental	ENOA	1	David, S., Rusniok, C., et. al., 2016
ERR922501	NA	1986	Japan	NA	Environmental	ENOA	1	David, S., Rusniok, C., et. al., 2016
SRR4018597	NA	2006	China	NA	Environmental	ENOA	1	Qin, T., et.al., 2016
SRR4018606	NA	2006	China	NA	Environmental	ENOA	1	Qin, T., et.al., 2016
SRR4018608	NA	2005	China	NA	Environmental	ENOA	630	Qin, T., et.al., 2016
SRR4018616	NA	2008	China	NA	Environmental	ENOA	1	Qin, T., et.al., 2016
SRR4018617	NA	2007	China	NA	Environmental	ENOA	1	Qin, T., et.al., 2016
SRR4018618	NA	2005	China	NA	Environmental	ENOA	1	Qin, T., et.al., 2016
SRR4018640	NA	2005	China	NA	Environmental	ENOA	1	Qin, T., et.al., 2016
SRR4018641	NA	2006	China	NA	Environmental	ENOA	1	Qin, T., et.al., 2016
ERR1399525	NA	2010	United Kingdom	Essex	Environmental (sink)	ESSEX-A	1	David, S., et. al., 2017
ERR1399526	NA	2010	United Kingdom	Essex	Human (sputum)	ESSEX-A	1204	David, S., et. al., 2017
ERR1399550	NA	2007	United Kingdom	Essex	Human (sputum)	ESSEX-A	94	David, S., et. al., 2017
ERR1399554	NA	2007	United Kingdom	Essex	Environmental (hot sink, heat-treated sample)	ESSEX-A	1	David, S., et. al., 2017
ERR1399556	NA	2007	United Kingdom	Essex	Environmental (staff room; chilled cold water)	ESSEX-A	1	David, S., et. al., 2017
ERR1399562	NA	2007	United Kingdom	Essex	Environmental (day room; hot thermostatic mixing valve)	ESSEX-A	1	David, S., et. al., 2017
ERR1399565	NA	2007	United Kingdom	Essex	Environmental (hot sink, untreated sample)	ESSEX-A	1	David, S., et. al., 2017
ERR1399566	NA	2010	United Kingdom	Essex	Environmental (sink)	ESSEX-A	1	David, S., et. al., 2017
ERR1399572	NA	2010	United Kingdom	Essex	Environmental (sink in toilet opposite patient's bed)	ESSEX-A	1	David, S., et. al., 2017
ERR1399512	NA	2007	United Kingdom	Essex	Environmental (sink)	ESSEX-B	1	David, S., et. al., 2017
ERR1399544	NA	2007	United Kingdom	Essex	Environmental (wash hand basin)	ESSEX-B	1	David, S., et. al., 2017
ERR1399547	NA	2007	United Kingdom	Essex	Human (pleural fluid)	ESSEX-B	36	David, S., et. al., 2017
ERR1399558	NA	2007	United Kingdom	Essex	Environmental (same as above; acid-treated sample)	ESSEX-B	1	David, S., et. al., 2017
ERR1399511	NA	2009	United Kingdom	Essex	Environmental (shower)	ESSEX-E	1	David, S., et. al., 2017
ERR1399540	NA	2009	United Kingdom	Essex	Human (sputum)	ESSEX-E	94	David, S., et. al., 2017
ERR1399549	NA	2009	United Kingdom	Essex	Environmental (shower)	ESSEX-E	1	David, S., et. al., 2017
ERR1399498	NA	2011	United Kingdom	Essex	Environmental (side room 13, cold water)	ESSEX-G	ND	David, S., et. al., 2017
ERR1399503	NA	2010	United Kingdom	Essex	Environmental (toilet basin)	ESSEX-G	1	David, S., et. al., 2017
ERR1399505	NA	2010	United Kingdom	Essex	Environmental (shower)	ESSEX-G	1	David, S., et. al., 2017
ERR1399508	NA	2009	United Kingdom	Essex	Environmental (sink, hot tap)	ESSEX-G	1	David, S., et. al., 2017
ERR1399516	NA	2010	United Kingdom	Essex	Environmental (shower)	ESSEX-G	1	David, S., et. al., 2017
ERR1399520	NA	2010	United Kingdom	Essex	Environmental (sink, cold tap)	ESSEX-G	1	David, S., et. al., 2017
ERR1399522	NA	2011	United Kingdom	Essex	Environmental (toilet)	ESSEX-G	1	David, S., et. al., 2017
ERR1399523	NA	2009	United Kingdom	Essex	Environmental (sink, hot tap)	ESSEX-G	1	David, S., et. al., 2017
ERR1399537	NA	2011	United Kingdom	Essex	Human	ESSEX-G	ND	David, S., et. al., 2017
ERR1399539	NA	2010	United Kingdom	Essex	Environmental (sink, hot tap)	ESSEX-G	1	David, S., et. al., 2017
ERR1399542	NA	2011	United Kingdom	Essex	Environmental (toilet, cold water)	ESSEX-G	1	David, S., et. al., 2017
ERR1399546	NA	2011	United Kingdom	Essex	Environmental (toilet)	ESSEX-G	1	David, S., et. al., 2017
ERR1399553	NA	2011	United Kingdom	Essex	Environmental (toilet, hot water)	ESSEX-G	1	David, S., et. al., 2017
ERR1399561	NA	2010	United Kingdom	Essex	Environmental (shower)	ESSEX-G	1	David, S., et. al., 2017
ERR1399567	NA	2011	United Kingdom	Essex	Environmental (side room 13, hot water)	ESSEX-G	1	David, S., et. al., 2017
ERR1399530	NA	2011	United Kingdom	Essex	Environmental (basin in side room 6)	ESSEX-H	1	David, S., et. al., 2017
ERR1399533	NA	2011	United Kingdom	Essex	Environmental (shower in room 14)	ESSEX-H	1	David, S., et. al., 2017
ERR1399535	NA	2011	United Kingdom	Essex	Human (post-mortem sample of right lung of same patient as above)	ESSEX-H	36	David, S., et. al., 2017
ERR1399536	NA	2011	United Kingdom	Essex	Environmental (basin in side room 6)	ESSEX-H	1	David, S., et. al., 2017
ERR1399555	NA	2011	United Kingdom	Essex	Environmental (basin next to bed 9)	ESSEX-H	1	David, S., et. al., 2017
ERR1399560	NA	2011	United Kingdom	Essex	Human (post-mortem sample from left lung)	ESSEX-H	36	David, S., et. al., 2017
ERR1399570	NA	2011	United Kingdom	Essex	Environmental (bath in room 13)	ESSEX-H	1	David, S., et. al., 2017
LOLB00000000	NA	2004	United States of America	New York State	Environmental	NY-1	1	Raphael, B. Baker, D., et. al., 2016
LOLE00000000	NA	2004	United States of America	New York State	Human	NY-1	1	Raphael, B. Baker, D., et. al., 2016
LOLF00000000	NA	2004	United States of America	New York State	Environmental	NY-1	ND	Raphael, B. Baker, D., et. al., 2016
LOLG00000000	NA	2004	United States of America	New York State	Environmental	NY-1	ND	Raphael, B. Baker, D., et. al., 2016
LOME00000000	NA	2011	United States of America	New York State	Human	NY-10	731	Raphael, B. Baker, D., et. al., 2016
LOMF00000000	NA	2012	United States of America	New York State	Environmental	NY-10	731	Raphael, B. Baker, D., et. al., 2016
LOMG00000000	NA	2012	United States of America	New York State	Human	NY-10	731	Raphael, B. Baker, D., et. al., 2016
LOLH00000000	NA	2005	United States of America	New York State	Environmental	NY-2	ND	Raphael, B. Baker, D., et. al., 2016
LOLI00000000	NA	2005	United States of America	New York State	Human	NY-2	ND	Raphael, B. Baker, D., et. al., 2016
LOLJ00000000	NA	2008	United States of America	New York State	Human	NY-2	ND	Raphael, B. Baker, D., et. al., 2016
LOLK00000000	NA	2008	United States of America	New York State	Environmental	NY-2	ND	Raphael, B. Baker, D., et. al., 2016
LOLL00000000	NA	2004	United States of America	New York State	Human	NY-3	1	Raphael, B. Baker, D., et. al., 2016
LOLM00000000	NA	2005	United States of America	New York State	Human	NY-3	1	Raphael, B. Baker, D., et. al., 2016
LOLN00000000	NA	2006	United States of America	New York State	Human	NY-3	1	Raphael, B. Baker, D., et. al., 2016
LOLO00000000	NA	2006	United States of America	New York State	Environmental	NY-3	ND	Raphael, B. Baker, D., et. al., 2016
LOLP00000000	NA	2009	United States of America	New York State	Human	NY-4	1	Raphael, B. Baker, D., et. al., 2016
LOLQ00000000	NA	2009	United States of America	New York State	Environmental	NY-4	ND	Raphael, B. Baker, D., et. al., 2016
LOLR00000000	NA	2006	United States of America	New York State	Human	NY-5	ND	Raphael, B. Baker, D., et. al., 2016
LOLS00000000	NA	2006	United States of America	New York State	Environmental	NY-5	62	Raphael, B. Baker, D., et. al., 2016
LOLT00000000	NA	2006	United States of America	New York State	Environmental	NY-6	36	Raphael, B. Baker, D., et. al., 2016
LOLU00000000	NA	2007	United States of America	New York State	Human	NY-6	36	Raphael, B. Baker, D., et. al., 2016
LOLV00000000	NA	2007	United States of America	New York State	Environmental	NY-6	36	Raphael, B. Baker, D., et. al., 2016
LOLW00000000	NA	2007	United States of America	New York State	Environmental	NY-6	36	Raphael, B. Baker, D., et. al., 2016
LOLX00000000	NA	2011	United States of America	New York State	Human	NY-7	36	Raphael, B. Baker, D., et. al., 2016
LOLY00000000	NA	2012	United States of America	New York State	Environmental	NY-7	36	Raphael, B. Baker, D., et. al., 2016
LOLZ00000000	NA	2007	United States of America	New York State	Human	NY-8	1204	Raphael, B. Baker, D., et. al., 2016
LOMA00000000	NA	2007	United States of America	New York State	Environmental	NY-8	ND	Raphael, B. Baker, D., et. al., 2016
LOMB00000000	NA	2008	United States of America	New York State	Human	NY-9	94	Raphael, B. Baker, D., et. al., 2016
LOMC00000000	NA	2008	United States of America	New York State	Environmental	NY-9	ND	Raphael, B. Baker, D., et. al., 2016
LOMD00000000	NA	2008	United States of America	New York State	Environmental	NY-9	ND	Raphael, B. Baker, D., et. al., 2016
SRS1411674	DMG1500521	1994	Australia	Adelaide, South Australia	Human	CNOA	30	This study
SRS1411675	DMG1500522	1994	Australia	Adelaide, South Australia	Human	CNOA	30	This study
SRS1411755	DMG1500523	1994	Australia	Adelaide, South Australia	Human	CNOA	30	This study
SRS1411766	DMG1500524	1994	Australia	Adelaide, South Australia	Human	CNOA	30	This study
SRS1411790	DMG1500678	1998	Australia	Victoria	Human	CNOA	37	This study
SRS1411682	DMG1500690	2002	Australia	Victoria	Human	CNOA	ND	This study
SRS1411684	DMG1500679	2002	Australia	Victoria	Human	CNOA	42	This study
SRS1411688	DMG1500688	2003	Australia	Victoria	Human	CNOA	218	This study
SRS1411689	DMG1500695	2003	Australia	Victoria	Human	CNOA	624	This study
SRS1411691	DMG1500634	2004	Australia	Victoria	Human	CNOA	30	This study
SRS1411701	DMG1500675	2007	Australia	Victoria	Human	CNOA	ND	This study
SRS1411705	DMG1500716	2007	Australia	Victoria	Human	CNOA	ND	This study
SRS1411706	DMG1500647	2008	Australia	Victoria	Human	CNOA	30	This study
SRS1411707	DMG1500648	2008	Australia	Victoria	Human	CNOA	30	This study
SRS1411711	DMG1500651	2008	Australia	Victoria	Human	CNOA	30	This study
SRS1411723	DMG1500660	2010	Australia	Victoria	Human	CNOA	30	This study
SRS1411725	DMG1500661	2010	Australia	Victoria	Human	CNOA	30	This study
SRS1411739	DMG1500725	2012	Australia	Victoria	Human	CNOA	ND	This study
SRS1411740	DMG1500664	2013	Australia	Victoria	Human	CNOA	30	This study
SRS1411741	DMG1500665	2013	Australia	Victoria	Human	CNOA	30	This study
SRS1411743	DMG1500698	2013	Australia	Victoria	Human	CNOA	ND	This study
SRS1411745	DMG1500697	2013	Australia	Victoria	Human	CNOA	733	This study
SRS1411747	DMG1500727	2014	Australia	Victoria	Human	CNOA	ND	This study
SRS1411749	DMG1500701	2014	Australia	Victoria	Human	CNOA	1694	This study
SRS1411751	DMG1500728	2014	Australia	Victoria	Human	CNOA	ND	This study
SRR23727856	AUSMDU00005718	2016	Australia	Victoria	Environmental	ENOA	ND	This study
SRR23727877	AUSMDU00005870	2016	Australia	Victoria	Environmental	ENOA	ND	This study
SRR23727876	AUSMDU00005990	2017	Australia	Victoria	Environmental	ENOA	ND	This study
SRR23727875	AUSMDU00006456	2017	Australia	Victoria	Environmental	ENOA	ND	This study
SRR23727873	AUSMDU00006565	2017	Australia	Victoria	Environmental	ENOA	ND	This study
SRR23727871	AUSMDU00011384	2017	Australia	Victoria	Environmental	ENOA	59	This study
SRR23727872	AUSMDU00011386	2017	Australia	Victoria	Environmental	ENOA	59	This study
SRR23727870	AUSMDU00013426	2018	Australia	Victoria	Environmental	ENOA	ND	This study
SRR23727701	AUSMDU00019453	2010	Australia	Victoria	Environmental	ENOA	393	This study
SRR23727782	AUSMDU00019454	2012	Australia	Victoria	Environmental	ENOA	30	This study
SRR23727763	AUSMDU00019456	2015	Australia	Victoria	Environmental	ENOA	48	This study
SRR23727898	AUSMDU00019462	2013	Australia	Victoria	Environmental	ENOA	9	This study
SRR23727816	AUSMDU00019463	2015	Australia	Victoria	Environmental	ENOA	1	This study
SRR23727813	AUSMDU00019464	2011	Australia	Victoria	Environmental	ENOA	1	This study
SRR23727785	AUSMDU00019465	2011	Australia	Victoria	Environmental	ENOA	1	This study
SRR23727892	AUSMDU00019467	2013	Australia	Victoria	Environmental	ENOA	1	This study
SRR23727710	AUSMDU00019468	2010	Australia	Victoria	Environmental	ENOA	393	This study
SRR23727899	AUSMDU00019470	2013	Australia	Victoria	Environmental	ENOA	1	This study
SRR23727836	AUSMDU00019472	2013	Australia	Victoria	Environmental	ENOA	624	This study
SRR23727743	AUSMDU00019473	2010	Australia	Victoria	Environmental	ENOA	1	This study
SRR23727762	AUSMDU00019474	2015	Australia	Victoria	Environmental	ENOA	9	This study
SRR23727808	AUSMDU00019476	2010	Australia	Victoria	Environmental	ENOA	30	This study
SRR23727837	AUSMDU00019481	2013	Australia	Victoria	Environmental	ENOA	624	This study
SRR23727878	AUSMDU00019482	2010	Australia	Victoria	Environmental	ENOA	30	This study
SRR23727845	AUSMDU00019483	2013	Australia	Victoria	Environmental	ENOA	ND	This study
SRR23727844	AUSMDU00019485	2013	Australia	Victoria	Environmental	ENOA	ND	This study
SRR23727761	AUSMDU00019486	2015	Australia	Victoria	Environmental	ENOA	37	This study
SRR23727815	AUSMDU00019487	2015	Australia	Victoria	Environmental	ENOA	37	This study
SRR23727760	AUSMDU00019488	2015	Australia	Victoria	Environmental	ENOA	30	This study
SRR23727828	AUSMDU00019893	2013	Australia	Victoria	Environmental	ENOA	114	This study
SRR23727843	AUSMDU00019894	2013	Australia	Victoria	Environmental	ENOA	9	This study
SRR23727840	AUSMDU00019895	2013	Australia	Victoria	Environmental	ENOA	2767	This study
SRR23727834	AUSMDU00019896	2013	Australia	Victoria	Environmental	ENOA	624	This study
SRR23727831	AUSMDU00019897	2013	Australia	Victoria	Environmental	ENOA	624	This study
SRR23727775	AUSMDU00019898	2014	Australia	Victoria	Environmental	ENOA	30	This study
SRR23727826	AUSMDU00019899	2014	Australia	Victoria	Environmental	ENOA	30	This study
SRR23727824	AUSMDU00019900	2014	Australia	Victoria	Environmental	ENOA	37	This study
SRR23727820	AUSMDU00019901	2014	Australia	Victoria	Environmental	ENOA	1	This study
SRR23727814	AUSMDU00019902	2015	Australia	Victoria	Environmental	ENOA	30	This study
SRR23727778	AUSMDU00019903	2015	Australia	Victoria	Environmental	ENOA	30	This study
SRR23727773	AUSMDU00019904	2015	Australia	Victoria	Environmental	ENOA	37	This study
SRR23727772	AUSMDU00019905	2015	Australia	Victoria	Environmental	ENOA	ND	This study
SRR23727767	AUSMDU00019906	2015	Australia	Victoria	Environmental	ENOA	59	This study
SRR23727742	AUSMDU00020010	2012	Australia	Victoria	Environmental	ENOA	ND	This study
SRR23727740	AUSMDU00020011	2012	Australia	Victoria	Environmental	ENOA	ND	This study
SRR23727738	AUSMDU00020012	2012	Australia	Victoria	Environmental	ENOA	ND	This study
SRR23727737	AUSMDU00020013	2012	Australia	Victoria	Environmental	ENOA	48	This study
SRR23727723	AUSMDU00020014	2012	Australia	Victoria	Environmental	ENOA	30	This study
SRR23727902	AUSMDU00020099	2009	Australia	Victoria	Environmental	ENOA	2291	This study
SRR23727694	AUSMDU00020100	2009	Australia	Victoria	Environmental	ENOA	2291	This study
SRR23727724	AUSMDU00020101	2010	Australia	Victoria	Environmental	ENOA	1	This study
SRR23727835	AUSMDU00020102	2010	Australia	Victoria	Environmental	ENOA	30	This study
SRR23727758	AUSMDU00020103	2010	Australia	Victoria	Environmental	ENOA	1	This study
SRR23727862	AUSMDU00020104	2010	Australia	Victoria	Environmental	ENOA	30	This study
SRR23727712	AUSMDU00020105	2010	Australia	Victoria	Environmental	ENOA	2291	This study
SRR23727709	AUSMDU00020106	2010	Australia	Victoria	Environmental	ENOA	ND	This study
SRR23727704	AUSMDU00020107	2010	Australia	Victoria	Environmental	ENOA	37	This study
SRR23727700	AUSMDU00020108	2010	Australia	Victoria	Environmental	ENOA	393	This study
SRR23727698	AUSMDU00020109	2010	Australia	Victoria	Environmental	ENOA	1	This study
SRR23727693	AUSMDU00020110	2011	Australia	Victoria	Environmental	ENOA	30	This study
SRR23727690	AUSMDU00020111	2011	Australia	Victoria	Environmental	ENOA	30	This study
SRR23727812	AUSMDU00020112	2011	Australia	Victoria	Environmental	ENOA	ND	This study
SRR23727807	AUSMDU00020113	2011	Australia	Victoria	Environmental	ENOA	48	This study
SRR23727803	AUSMDU00020114	2011	Australia	Victoria	Environmental	ENOA	1	This study
SRR23727799	AUSMDU00020115	2011	Australia	Victoria	Environmental	ENOA	1	This study
SRR23727794	AUSMDU00020116	2011	Australia	Victoria	Environmental	ENOA	ND	This study
SRR23727790	AUSMDU00020117	2011	Australia	Victoria	Environmental	ENOA	ND	This study
SRR23727732	AUSMDU00020118	2011	Australia	Victoria	Environmental	ENOA	ND	This study
SRR23727749	AUSMDU00020119	2012	Australia	Victoria	Environmental	ENOA	ND	This study
SRR23727747	AUSMDU00020120	2012	Australia	Victoria	Environmental	ENOA	ND	This study
SRR23727728	AUSMDU00020121	2012	Australia	Victoria	Environmental	ENOA	59	This study
SRR23727745	AUSMDU00020122	2012	Australia	Victoria	Environmental	ENOA	48	This study
SRR23727908	AUSMDU00020123	2012	Australia	Victoria	Environmental	ENOA	1027	This study
SRR23727887	AUSMDU00020124	2012	Australia	Victoria	Environmental	ENOA	579	This study
SRR23727893	AUSMDU00020125	2013	Australia	Victoria	Environmental	ENOA	1	This study
SRR23727895	AUSMDU00020126	2013	Australia	Victoria	Environmental	ENOA	59	This study
SRR23727900	AUSMDU00020127	2013	Australia	Victoria	Environmental	ENOA	ND	This study
SRR23727881	AUSMDU00020128	2013	Australia	Victoria	Environmental	ENOA	ND	This study
SRR23727721	AUSMDU00020213	2012	Australia	Victoria	Environmental	ENOA	37	This study
SRR23727736	AUSMDU00065868	2012	Australia	Victoria	Environmental	ENOA	59	This study
SRR23727735	AUSMDU00065869	2012	Australia	Victoria	Environmental	ENOA	59	This study
SRR23727726	AUSMDU00065870	2012	Australia	Victoria	Environmental	ENOA	59	This study
SRR23727905	AUSMDU00065871	2012	Australia	Victoria	Environmental	ENOA	59	This study
SRR23727906	AUSMDU00065872	2012	Australia	Victoria	Environmental	ENOA	59	This study
SRR23727896	AUSMDU00065873	2013	Australia	Victoria	Environmental	ENOA	59	This study
SRR23727897	AUSMDU00065874	2013	Australia	Victoria	Environmental	ENOA	59	This study
SRR23727880	AUSMDU00065875	2013	Australia	Victoria	Environmental	ENOA	ND	This study
SRR23727879	AUSMDU00065876	2013	Australia	Victoria	Environmental	ENOA	313	This study
SRR23727821	AUSMDU00065877	2014	Australia	Victoria	Environmental	ENOA	59	This study
SRR23727765	AUSMDU00065878	2015	Australia	Victoria	Environmental	ENOA	59	This study
SRR23727857	AUSMDU00080632	2016	Australia	Victoria	Environmental	ENOA	30	This study
SRR23727903	AUSMDU00080826	2009	Australia	Victoria	Environmental	ENOA	2291	This study
SRR23727863	AUSMDU00080827	2009	Australia	Victoria	Environmental	ENOA	2291	This study
SRR23727705	AUSMDU00080828	2009	Australia	Victoria	Environmental	ENOA	2291	This study
SRR23727786	AUSMDU00080829	2009	Australia	Victoria	Environmental	ENOA	2291	This study
SRR23727798	AUSMDU00080830	2009	Australia	Victoria	Environmental	ENOA	2291	This study
SRR23727733	AUSMDU00080831	2009	Australia	Victoria	Environmental	ENOA	2291	This study
SRR23727904	AUSMDU00080832	2010	Australia	Victoria	Environmental	ENOA	1	This study
SRR23727890	AUSMDU00080833	2010	Australia	Victoria	Environmental	ENOA	1	This study
SRR23727901	AUSMDU00080834	2010	Australia	Victoria	Environmental	ENOA	1	This study
SRR23727823	AUSMDU00080835	2010	Australia	Victoria	Environmental	ENOA	30	This study
SRR23727780	AUSMDU00080836	2010	Australia	Victoria	Environmental	ENOA	30	This study
SRR23727769	AUSMDU00080837	2010	Australia	Victoria	Environmental	ENOA	30	This study
SRR23727874	AUSMDU00080838	2010	Australia	Victoria	Environmental	ENOA	1	This study
SRR23727851	AUSMDU00080839	2010	Australia	Victoria	Environmental	ENOA	30	This study
SRR23727715	AUSMDU00080840	2010	Australia	Victoria	Environmental	ENOA	1	This study
SRR23727713	AUSMDU00080841	2010	Australia	Victoria	Environmental	ENOA	30	This study
SRR23727711	AUSMDU00080842	2010	Australia	Victoria	Environmental	ENOA	2291	This study
SRR23727708	AUSMDU00080843	2010	Australia	Victoria	Environmental	ENOA	ND	This study
SRR23727703	AUSMDU00080844	2010	Australia	Victoria	Environmental	ENOA	37	This study
SRR23727702	AUSMDU00080845	2010	Australia	Victoria	Environmental	ENOA	ND	This study
SRR23727699	AUSMDU00080846	2010	Australia	Victoria	Environmental	ENOA	393	This study
SRR23727697	AUSMDU00080847	2010	Australia	Victoria	Environmental	ENOA	ND	This study
SRR23727696	AUSMDU00080848	2010	Australia	Victoria	Environmental	ENOA	1	This study
SRR23727695	AUSMDU00080849	2010	Australia	Victoria	Environmental	ENOA	1	This study
SRR23727692	AUSMDU00080850	2011	Australia	Victoria	Environmental	ENOA	ND	This study
SRR23727691	AUSMDU00080851	2011	Australia	Victoria	Environmental	ENOA	30	This study
SRR23727689	AUSMDU00080852	2011	Australia	Victoria	Environmental	ENOA	30	This study
SRR23727810	AUSMDU00080853	2011	Australia	Victoria	Environmental	ENOA	ND	This study
SRR23727809	AUSMDU00080854	2011	Australia	Victoria	Environmental	ENOA	ND	This study
SRR23727787	AUSMDU00080855	2011	Australia	Victoria	Environmental	ENOA	ND	This study
SRR23727806	AUSMDU00080856	2011	Australia	Victoria	Environmental	ENOA	48	This study
SRR23727805	AUSMDU00080857	2011	Australia	Victoria	Environmental	ENOA	48	This study
SRR23727804	AUSMDU00080858	2011	Australia	Victoria	Environmental	ENOA	48	This study
SRR23727802	AUSMDU00080859	2011	Australia	Victoria	Environmental	ENOA	ND	This study
SRR23727801	AUSMDU00080860	2011	Australia	Victoria	Environmental	ENOA	1	This study
SRR23727800	AUSMDU00080861	2011	Australia	Victoria	Environmental	ENOA	1	This study
SRR23727797	AUSMDU00080862	2011	Australia	Victoria	Environmental	ENOA	1	This study
SRR23727796	AUSMDU00080863	2011	Australia	Victoria	Environmental	ENOA	1	This study
SRR23727795	AUSMDU00080864	2011	Australia	Victoria	Environmental	ENOA	1	This study
SRR23727793	AUSMDU00080865	2011	Australia	Victoria	Environmental	ENOA	37	This study
SRR23727792	AUSMDU00080866	2011	Australia	Victoria	Environmental	ENOA	ND	This study
SRR23727791	AUSMDU00080867	2011	Australia	Victoria	Environmental	ENOA	ND	This study
SRR23727811	AUSMDU00080868	2011	Australia	Victoria	Environmental	ENOA	37	This study
SRR23727788	AUSMDU00080869	2011	Australia	Victoria	Environmental	ENOA	ND	This study
SRR23727731	AUSMDU00080870	2011	Australia	Victoria	Environmental	ENOA	37	This study
SRR23727784	AUSMDU00080871	2011	Australia	Victoria	Environmental	ENOA	37	This study
SRR23727783	AUSMDU00080872	2011	Australia	Victoria	Environmental	ENOA	ND	This study
SRR23727748	AUSMDU00080873	2012	Australia	Victoria	Environmental	ENOA	1	This study
SRR23727746	AUSMDU00080874	2012	Australia	Victoria	Environmental	ENOA	ND	This study
SRR23727744	AUSMDU00080875	2012	Australia	Victoria	Environmental	ENOA	ND	This study
SRR23727741	AUSMDU00080876	2012	Australia	Victoria	Environmental	ENOA	1	This study
SRR23727739	AUSMDU00080877	2012	Australia	Victoria	Environmental	ENOA	1	This study
SRR23727789	AUSMDU00080878	2012	Australia	Victoria	Environmental	ENOA	30	This study
SRR23727734	AUSMDU00080879	2012	Australia	Victoria	Environmental	ENOA	30	This study
SRR23727722	AUSMDU00080880	2012	Australia	Victoria	Environmental	ENOA	30	This study
SRR23727730	AUSMDU00080881	2012	Australia	Victoria	Environmental	ENOA	37	This study
SRR23727729	AUSMDU00080882	2012	Australia	Victoria	Environmental	ENOA	37	This study
SRR23727727	AUSMDU00080883	2012	Australia	Victoria	Environmental	ENOA	48	This study
SRR23727725	AUSMDU00080884	2012	Australia	Victoria	Environmental	ENOA	48	This study
SRR23727907	AUSMDU00080885	2012	Australia	Victoria	Environmental	ENOA	48	This study
SRR23727909	AUSMDU00080886	2012	Australia	Victoria	Environmental	ENOA	ND	This study
SRR23727885	AUSMDU00080887	2012	Australia	Victoria	Environmental	ENOA	1027	This study
SRR23727886	AUSMDU00080888	2012	Australia	Victoria	Environmental	ENOA	1027	This study
SRR23727888	AUSMDU00080889	2012	Australia	Victoria	Environmental	ENOA	579	This study
SRR23727889	AUSMDU00080890	2012	Australia	Victoria	Environmental	ENOA	579	This study
SRR23727891	AUSMDU00080891	2012	Australia	Victoria	Environmental	ENOA	579	This study
SRR23727894	AUSMDU00080892	2013	Australia	Victoria	Environmental	ENOA	1	This study
SRR23727884	AUSMDU00080893	2013	Australia	Victoria	Environmental	ENOA	ND	This study
SRR23727883	AUSMDU00080894	2013	Australia	Victoria	Environmental	ENOA	ND	This study
SRR23727882	AUSMDU00080895	2013	Australia	Victoria	Environmental	ENOA	ND	This study
SRR23727830	AUSMDU00080896	2013	Australia	Victoria	Environmental	ENOA	ND	This study
SRR23727829	AUSMDU00080897	2013	Australia	Victoria	Environmental	ENOA	9	This study
SRR23727827	AUSMDU00080898	2013	Australia	Victoria	Environmental	ENOA	2056	This study
SRR23727842	AUSMDU00080899	2013	Australia	Victoria	Environmental	ENOA	9	This study
SRR23727841	AUSMDU00080900	2013	Australia	Victoria	Environmental	ENOA	9	This study
SRR23727839	AUSMDU00080901	2013	Australia	Victoria	Environmental	ENOA	2767	This study
SRR23727838	AUSMDU00080902	2013	Australia	Victoria	Environmental	ENOA	2767	This study
SRR23727833	AUSMDU00080903	2013	Australia	Victoria	Environmental	ENOA	624	This study
SRR23727832	AUSMDU00080904	2013	Australia	Victoria	Environmental	ENOA	624	This study
SRR23727776	AUSMDU00080905	2013	Australia	Victoria	Environmental	ENOA	624	This study
SRR23727774	AUSMDU00080906	2014	Australia	Victoria	Environmental	ENOA	30	This study
SRR23727825	AUSMDU00080907	2014	Australia	Victoria	Environmental	ENOA	30	This study
SRR23727822	AUSMDU00080908	2014	Australia	Victoria	Environmental	ENOA	ND	This study
SRR23727819	AUSMDU00080909	2014	Australia	Victoria	Environmental	ENOA	1	This study
SRR23727818	AUSMDU00080910	2014	Australia	Victoria	Environmental	ENOA	1	This study
SRR23727817	AUSMDU00080911	2014	Australia	Victoria	Environmental	ENOA	1	This study
SRR23727781	AUSMDU00080912	2015	Australia	Victoria	Environmental	ENOA	30	This study
SRR23727779	AUSMDU00080913	2015	Australia	Victoria	Environmental	ENOA	30	This study
SRR23727777	AUSMDU00080914	2015	Australia	Victoria	Environmental	ENOA	30	This study
SRR23727752	AUSMDU00080915	2015	Australia	Victoria	Environmental	ENOA	37	This study
SRR23727751	AUSMDU00080916	2015	Australia	Victoria	Environmental	ENOA	ND	This study
SRR23727750	AUSMDU00080917	2015	Australia	Victoria	Environmental	ENOA	ND	This study
SRR23727771	AUSMDU00080918	2015	Australia	Victoria	Environmental	ENOA	ND	This study
SRR23727770	AUSMDU00080919	2015	Australia	Victoria	Environmental	ENOA	ND	This study
SRR23727768	AUSMDU00080920	2015	Australia	Victoria	Environmental	ENOA	ND	This study
SRR23727766	AUSMDU00080921	2015	Australia	Victoria	Environmental	ENOA	1	This study
SRR23727764	AUSMDU00080922	2015	Australia	Victoria	Environmental	ENOA	1	This study
SRR23727759	AUSMDU00080923	2016	Australia	Victoria	Environmental	ENOA	ND	This study
SRR23727757	AUSMDU00080924	2016	Australia	Victoria	Environmental	ENOA	ND	This study
SRR23727756	AUSMDU00080925	2016	Australia	Victoria	Environmental	ENOA	ND	This study
SRR23727755	AUSMDU00080926	2016	Australia	Victoria	Environmental	ENOA	ND	This study
SRR23727754	AUSMDU00080927	2016	Australia	Victoria	Environmental	ENOA	ND	This study
SRR23727753	AUSMDU00080928	2016	Australia	Victoria	Environmental	ENOA	ND	This study
SRR23727869	AUSMDU00080929	2018	Australia	Victoria	Environmental	ENOA	ND	This study
SRR23727868	AUSMDU00080930	2018	Australia	Victoria	Environmental	ENOA	ND	This study
SRR23727867	AUSMDU00080931	2018	Australia	Victoria	Environmental	ENOA	ND	This study
SRR23727866	AUSMDU00080932	2018	Australia	Victoria	Environmental	ENOA	ND	This study
SRS2490239	DMG1500528	1995	Australia	Victoria	Environmental	ENOA	30	Buultjens, AH., et. al., 2017
SRS2490240	DMG1500544	1996	Australia	Victoria	Environmental	ENOA	30	Buultjens, AH., et. al., 2017
SRS2490224	DMG1500546	1996	Australia	Victoria	Environmental	ENOA	30	Buultjens, AH., et. al., 2017
SRS2490225	DMG1500553	1997	Australia	Victoria	Environmental	ENOA	30	Buultjens, AH., et. al., 2017
SRS2490211	DMG1500638	2006	Australia	Victoria	Environmental	ENOA	30	Buultjens, AH., et. al., 2017
SRS2490212	DMG1500639	2006	Australia	Victoria	Environmental	ENOA	ND	Buultjens, AH., et. al., 2017
SRS2490238	DMG1500641	2006	Australia	Victoria	Environmental	ENOA	30	Buultjens, AH., et. al., 2017
SRS2490237	DMG1500643	2007	Australia	Victoria	Environmental	ENOA	30	Buultjens, AH., et. al., 2017
SRS2490244	DMG1500645	2007	Australia	Victoria	Environmental	ENOA	30	Buultjens, AH., et. al., 2017
SRS2490193	DMG1600066	1997	Australia	Victoria	Environmental	ENOA	30	Buultjens, AH., et. al., 2017
SRS2490213	DMG1600075	2006	Australia	Victoria	Environmental	ENOA	30	Buultjens, AH., et. al., 2017
SRS2490243	DMG1600076	2007	Australia	Victoria	Environmental	ENOA	30	Buultjens, AH., et. al., 2017
SRS2490242	DMG1600077	2007	Australia	Victoria	Environmental	ENOA	30	Buultjens, AH., et. al., 2017
SRS2490241	DMG1600078	2007	Australia	Victoria	Environmental	ENOA	30	Buultjens, AH., et. al., 2017
SRS2490247	DMG1600079	2007	Australia	Victoria	Environmental	ENOA	30	Buultjens, AH., et. al., 2017
SRS2490246	DMG1600080	2007	Australia	Victoria	Environmental	ENOA	30	Buultjens, AH., et. al., 2017
SRS2490218	DMG1600081	2007	Australia	Victoria	Environmental	ENOA	30	Buultjens, AH., et. al., 2017
SRS2490217	DMG1600082	2007	Australia	Victoria	Environmental	ENOA	30	Buultjens, AH., et. al., 2017
SRS2490215	DMG1600083	2007	Australia	Victoria	Environmental	ENOA	30	Buultjens, AH., et. al., 2017
SRS2490216	DMG1600084	2007	Australia	Victoria	Environmental	ENOA	30	Buultjens, AH., et. al., 2017
SRS2490214	DMG1600085	2007	Australia	Victoria	Environmental	ENOA	30	Buultjens, AH., et. al., 2017
SRR23727865	AUSMDU00013286	2018	Australia	Victoria	Environmental	MELB-2018	30	This study
SRR23727850	AUSMDU00013543	2018	Australia	Victoria	Environmental	MELB-2018	30	This study
SRR23727719	AUSMDU00013691	2018	Australia	Victoria	Environmental	MELB-2018	30	This study
SRR23727717	AUSMDU00013700	2018	Australia	Victoria	Human	MELB-2018	30	This study
SRR23727716	AUSMDU00013799	2018	Australia	Victoria	Human	MELB-2018	30	This study
SRR23727714	AUSMDU00013805	2018	Australia	Victoria	Human	MELB-2018	30	This study
SRR23727864	AUSMDU00080933	2018	Australia	Victoria	Environmental	MELB-2018	30	This study
SRR23727861	AUSMDU00080934	2018	Australia	Victoria	Environmental	MELB-2018	30	This study
SRR23727860	AUSMDU00080935	2018	Australia	Victoria	Environmental	MELB-2018	30	This study
SRR23727859	AUSMDU00080936	2018	Australia	Victoria	Environmental	MELB-2018	30	This study
SRR23727858	AUSMDU00080937	2018	Australia	Victoria	Environmental	MELB-2018	30	This study
SRR23727855	AUSMDU00080938	2018	Australia	Victoria	Environmental	MELB-2018	30	This study
SRR23727707	AUSMDU00080939	2018	Australia	Victoria	Environmental	MELB-2018	30	This study
SRR23727706	AUSMDU00080940	2018	Australia	Victoria	Environmental	MELB-2018	30	This study
SRR23727854	AUSMDU00080941	2018	Australia	Victoria	Environmental	MELB-2018	30	This study
SRR23727853	AUSMDU00080942	2018	Australia	Victoria	Environmental	MELB-2018	30	This study
SRR23727852	AUSMDU00080943	2018	Australia	Victoria	Environmental	MELB-2018	30	This study
SRR23727849	AUSMDU00080944	2018	Australia	Victoria	Environmental	MELB-2018	30	This study
SRR23727848	AUSMDU00080945	2018	Australia	Victoria	Environmental	MELB-2018	30	This study
SRR23727847	AUSMDU00080946	2018	Australia	Victoria	Environmental	MELB-2018	30	This study
SRR23727846	AUSMDU00080947	2018	Australia	Victoria	Environmental	MELB-2018	30	This study
SRR23727720	AUSMDU00080948	2018	Australia	Victoria	Environmental	MELB-2018	30	This study
SRR23727718	AUSMDU00080949	2018	Australia	Victoria	Environmental	MELB-2018	30	This study
SRS2490190	DMG1500588	2000	Australia	Victoria	Environmental	MELB-A	30	Buultjens, AH., et. al., 2017
SRS2490192	DMG1500589	2000	Australia	Victoria	Environmental	MELB-A	30	Buultjens, AH., et. al., 2017
SRS2490198	DMG1500590	2000	Australia	Victoria	Environmental	MELB-A	30	Buultjens, AH., et. al., 2017
SRS2490196	DMG1500591	2000	Australia	Victoria	Environmental	MELB-A	30	Buultjens, AH., et. al., 2017
SRS2490195	DMG1500592	2000	Australia	Victoria	Environmental	MELB-A	30	Buultjens, AH., et. al., 2017
SRS2490197	DMG1500593	2000	Australia	Victoria	Environmental	MELB-A	30	Buultjens, AH., et. al., 2017
SRS2490186	DMG1500594	2000	Australia	Victoria	Environmental	MELB-A	30	Buultjens, AH., et. al., 2017
SRS2490187	DMG1500595	2000	Australia	Victoria	Environmental	MELB-A	30	Buultjens, AH., et. al., 2017
SRS1411813	DMG1500596	2000	Australia	Victoria	Human	MELB-A	30	Buultjens, AH., et. al., 2017
SRS1411814	DMG1500597	2000	Australia	Victoria	Human	MELB-A	30	Buultjens, AH., et. al., 2017
SRS1411815	DMG1500598	2000	Australia	Victoria	Human	MELB-A	30	Buultjens, AH., et. al., 2017
SRS1411816	DMG1500599	2000	Australia	Victoria	Human	MELB-A	30	Buultjens, AH., et. al., 2017
SRS1411817	DMG1500600	2000	Australia	Victoria	Human	MELB-A	30	Buultjens, AH., et. al., 2017
SRS1411818	DMG1500601	2000	Australia	Victoria	Human	MELB-A	30	Buultjens, AH., et. al., 2017
SRS1411821	DMG1500602	2000	Australia	Victoria	Human	MELB-A	30	Buultjens, AH., et. al., 2017
SRS1411820	DMG1500603	2000	Australia	Victoria	Human	MELB-A	30	Buultjens, AH., et. al., 2017
SRS1411823	DMG1500604	2000	Australia	Victoria	Human	MELB-A	30	Buultjens, AH., et. al., 2017
SRS1411822	DMG1500605	2000	Australia	Victoria	Human	MELB-A	30	Buultjens, AH., et. al., 2017
SRS2490220	DMG1500606	2000	Australia	Victoria	Environmental	MELB-A	30	Buultjens, AH., et. al., 2017
SRS2490219	DMG1500607	2000	Australia	Victoria	Environmental	MELB-A	30	Buultjens, AH., et. al., 2017
SRS2490222	DMG1500608	2000	Australia	Victoria	Environmental	MELB-A	30	Buultjens, AH., et. al., 2017
SRS2490221	DMG1500609	2000	Australia	Victoria	Environmental	MELB-A	30	Buultjens, AH., et. al., 2017
SRS2490226	DMG1500610	2000	Australia	Victoria	Environmental	MELB-A	30	Buultjens, AH., et. al., 2017
SRS2490223	DMG1500611	2000	Australia	Victoria	Environmental	MELB-A	30	Buultjens, AH., et. al., 2017
GCA_900092465.1	Lpm7613	2000	Australia	Victoria	Human	MELB-A	30	Buultjens, AH., et. al., 2017
SRS2490236	DMG1500619	2001	Australia	Victoria	Environmental	MELB-C	30	Buultjens, AH., et. al., 2017
SRS2490230	DMG1500620	2001	Australia	Victoria	Environmental	MELB-C	30	Buultjens, AH., et. al., 2017
SRS1411834	DMG1500622	2001	Australia	Victoria	Human	MELB-C	30	Buultjens, AH., et. al., 2017
SRS2490229	DMG1600074	2001	Australia	Victoria	Environmental	MELB-C	30	Buultjens, AH., et. al., 2017
SRS2490191	DMG1500633	2002	Australia	Victoria	Environmental	MELB-G	30	Buultjens, AH., et. al., 2017
SRS1411693	DMG1500635	2005	Australia	Victoria	Human	MELB-G	30	Buultjens, AH., et. al., 2017
SRS1411694	DMG1500636	2005	Australia	Victoria	Human	MELB-G	30	Buultjens, AH., et. al., 2017
SRS2490185	DMG1500652	2008	Australia	Victoria	Environmental	MELB-G	30	Buultjens, AH., et. al., 2017
SRS2490209	DMG1500653	2008	Australia	Victoria	Environmental	MELB-G	30	Buultjens, AH., et. al., 2017
SRS2490200	DMG1500654	2009	Australia	Victoria	Environmental	MELB-G	30	Buultjens, AH., et. al., 2017
SRS2490206	DMG1500655	2009	Australia	Victoria	Environmental	MELB-G	30	Buultjens, AH., et. al., 2017
SRS2490204	DMG1500656	2009	Australia	Victoria	Environmental	MELB-G	30	Buultjens, AH., et. al., 2017
SRS2490228	DMG1600086	2008	Australia	Victoria	Environmental	MELB-G	30	Buultjens, AH., et. al., 2017
SRS2490227	DMG1600087	2008	Australia	Victoria	Environmental	MELB-G	30	Buultjens, AH., et. al., 2017
SRS2490235	DMG1600088	2008	Australia	Victoria	Environmental	MELB-G	30	Buultjens, AH., et. al., 2017
SRS2490233	DMG1600089	2008	Australia	Victoria	Environmental	MELB-G	30	Buultjens, AH., et. al., 2017
SRS2490248	DMG1600090	2008	Australia	Victoria	Environmental	MELB-G	30	Buultjens, AH., et. al., 2017
SRS2490245	DMG1600091	2008	Australia	Victoria	Environmental	MELB-G	30	Buultjens, AH., et. al., 2017
SRS2490205	DMG1600092	2008	Australia	Victoria	Environmental	MELB-G	30	Buultjens, AH., et. al., 2017
SRS2490234	DMG1600093	2008	Australia	Victoria	Environmental	MELB-G	30	Buultjens, AH., et. al., 2017
SRS2490203	DMG1600094	2008	Australia	Victoria	Environmental	MELB-G	30	Buultjens, AH., et. al., 2017
SRS2490202	DMG1600095	2008	Australia	Victoria	Environmental	MELB-G	30	Buultjens, AH., et. al., 2017
SRS2490201	DMG1600096	2008	Australia	Victoria	Environmental	MELB-G	30	Buultjens, AH., et. al., 2017
SRS2490199	DMG1600097	2008	Australia	Victoria	Environmental	MELB-G	30	Buultjens, AH., et. al., 2017
SRS2490194	DMG1500570	1998	Australia	Victoria	Environmental	MELB-M	30	Buultjens, AH., et. al., 2017
SRS1411791	DMG1500571	1998	Australia	Victoria	Human	MELB-M	30	Buultjens, AH., et. al., 2017
SRS2490207	DMG1600067	1998	Australia	Victoria	Environmental	MELB-M	30	Buultjens, AH., et. al., 2017
SRS2490210	DMG1600068	1998	Australia	Victoria	Environmental	MELB-M	30	Buultjens, AH., et. al., 2017
SRS2490208	DMG1600069	1998	Australia	Victoria	Environmental	MELB-M	30	Buultjens, AH., et. al., 2017
SRS2490232	DMG1600070	1998	Australia	Victoria	Environmental	MELB-M	30	Buultjens, AH., et. al., 2017
SRS2490188	DMG1600071	1998	Australia	Victoria	Environmental	MELB-M	30	Buultjens, AH., et. al., 2017
SRS2490189	DMG1600072	1998	Australia	Victoria	Environmental	MELB-M	30	Buultjens, AH., et. al., 2017
SRS2490231	DMG1600073	1998	Australia	Victoria	Environmental	MELB-M	30	Buultjens, AH., et. al., 2017
