# Supplementary material for: High performance Legionella pneumophila source attribution using genomics-based machine learning classification
Source: Appl Environ Microbiol. 2024 Jan 30;90(3):e01292-23. doi: 10.1128/aem.01292-23 (PMC10952463; doi:10.1128/aem.01292-23)
Supplement: Table S2 — Table of tree-based classification (including recombinogenic SNPs). [file aem.01292-23-s0003.xlsx]

## Sheet: Sheet1
Supplementary Table 2. Tree-based classification (including recombinogenic SNPs)
Outbreak group	False positive	False negative	F1-score
MELB-2018	0	0	1
MELB-A	4	6	0.5
MELB-C	3	0	0.4
MELB-G	0	1	0.67
MELB-M	5	0	0.29
ESSEX-A	0	2	0
ESSEX-B	4	0	0.33
ESSEX-E	5	0	0.29
ESSEX-G	0	1	0
ESSEX-H	1	1	0.5
NY-1	0	1	0
NY-2	0	2	0
NY-3	NA	NA	NA
NY-4	NA	NA	NA
NY-5	NA	NA	NA
NY-6	0	0	1
NY-7	NA	NA	NA
NY-8	NA	NA	NA
NY-9	0	1	0
NY-10	NA	NA	NA
AVERAGE	1.57	1.07	0.36
